# Supplementary material for: Glutathione-Responsive Folate-Targeted Prodrugs: Tumor-Specific PD-L1 and CD47 Blockade
Source: Molecules. 2025 Nov 5;30(21):4292. doi: 10.3390/molecules30214292 (PMC12608855; doi:10.3390/molecules30214292)
Supplement: Supplementary file 1 [file molecules-30-04292-s001.zip]

Archive with 1 entries (1 files):
- molecules-3912655-supplementary.pdf
